# Supplementary material for: OpenSAFELY: a platform for analysing electronic health records designed for reproducible research
Source: Pharmacoepidemiol Drug Saf. Author manuscript; Available in PMC 2024 Aug 15. (PMC7616137; doi:10.1002/pds.5815)
Supplement: Supplemental Material [file EMS197224-supplement-Supplemental_Material.xlsx]

## Sheet: included-original-studies-using
PMID	Title	Authors	Citation	First Author	Journal/Book	Publication Year	Create Date	PMCID	NIHMS ID	DOI	Primary organisation first author	Code	Direct link to code repositoryon GitHub included in paper
32640463	Factors associated with COVID-19-related death using OpenSAFELY	Williamson EJ, Walker AJ, Bhaskaran K, Bacon S, Bates C, Morton CE, Curtis HJ, Mehrkar A, Evans D, Inglesby P, Cockburn J, McDonald HI, MacKenna B, Tomlinson L, Douglas IJ, Rentsch CT, Mathur R, Wong AYS, Grieve R, Harrison D, Forbes H, Schultze A, Croker R, Parry J, Hester F, Harper S, Perera R, Evans SJW, Smeeth L, Goldacre B.	Nature. 2020 Aug;584(7821):430-436. doi: 10.1038/s41586-020-2521-4. Epub 2020 Jul 8.	Williamson EJ	Nature	2020	2020-07-09	PMC7611074	EMS127629	10.1038/s41586-020-2521-4	LSHTM	https://github.com/opensafely/risk-factors-research	Y
36384890	Comparative effectiveness of sotrovimab and molnupiravir for prevention of severe covid-19 outcomes in patients in the community: observational cohort study with the OpenSAFELY platform	Zheng B, Green ACA, Tazare J, Curtis HJ, Fisher L, Nab L, Schultze A, Mahalingasivam V, Parker EPK, Hulme WJ, Bacon SCJ, DeVito NJ, Bates C, Evans D, Inglesby P, Drysdale H, Davy S, Cockburn J, Morton CE, Hickman G, Ward T, Smith RM, Parry J, Hester F, Harper S, Mehrkar A, Eggo RM, Walker AJ, Evans SJW, Douglas IJ, MacKenna B, Goldacre B, Tomlinson LA.	BMJ. 2022 Nov 16;379:e071932. doi: 10.1136/bmj-2022-071932.	Zheng B	BMJ	2022	2022-11-17	PMC9667468		10.1136/bmj-2022-071932	LSHTM	https://github.com/opensafely/Paxlovid-and-sotrovimab	Y
37927438	Comparative effectiveness of nirmatrelvir/ritonavir versus sotrovimab and molnupiravir for preventing severe COVID-19 outcomes in non-hospitalised high-risk patients during Omicron waves: observational cohort study using the OpenSAFELY platform	Zheng B, Tazare J, Nab L, Green AC, Curtis HJ, Mahalingasivam V, Herrett EL, Costello RE, Eggo RM, Speed V, Bacon SC, Bates C, Parry J, Cockburn J, Hester F, Harper S, Schaffer AL, Hulme WJ, Mehrkar A, Evans SJ, MacKenna B, Goldacre B, Douglas IJ, Tomlinson LA; OpenSAFELY Collaborative.	Lancet Reg Health Eur. 2023 Oct 8;34:100741. doi: 10.1016/j.lanepe.2023.100741. eCollection 2023 Nov.	Zheng B	Lancet Reg Health Eur	2023	2023-11-06	PMC10624988		10.1016/j.lanepe.2023.100741	LSHTM	https://github.com/opensafely/sotrovimab-and-molnupiravir	Y
35966958	OpenSAFELY: Representativeness of electronic health record platform OpenSAFELY-TPP data compared to the population of England	Andrews C, Schultze A, Curtis H, Hulme W, Tazare J, Evans S, Mehrkar A, Bacon S, Hickman G, Bates C, Parry J, Hester F, Harper S, Cockburn J, Evans D, Ward T, Davy S, Inglesby P, Goldacre B, MacKenna B, Tomlinson L, Walker A.	Wellcome Open Res. 2022 Jul 18;7:191. doi: 10.12688/wellcomeopenres.18010.1. eCollection 2022.	Andrews C	Wellcome Open Res	2022	2022-08-15	PMC9346309		10.12688/wellcomeopenres.18010.1	Bennett	https://github.com/opensafely/representativeness	Y
37120260	Changes in COVID-19-related mortality across key demographic and clinical subgroups in England from 2020 to 2022: a retrospective cohort study using the OpenSAFELY platform	Nab L, Parker EPK, Andrews CD, Hulme WJ, Fisher L, Morley J, Mehrkar A, MacKenna B, Inglesby P, Morton CE, Bacon SCJ, Hickman G, Evans D, Ward T, Smith RM, Davy S, Dillingham I, Maude S, Butler-Cole BFC, O'Dwyer T, Stables CL, Bridges L, Bates C, Cockburn J, Parry J, Hester F, Harper S, Zheng B, Williamson EJ, Eggo RM, Evans SJW, Goldacre B, Tomlinson LA, Walker AJ; OpenSAFELY Collaborative.	Lancet Public Health. 2023 May;8(5):e364-e377. doi: 10.1016/S2468-2667(23)00079-8.	Nab L	Lancet Public Health	2023	2023-04-29	PMC10139026		10.1016/S2468-2667(23)00079-8	Bennett	https://github.com/opensafely/covid_mortality_over_time	Y
34785588	OpenSAFELY: impact of national guidance on switching anticoagulant therapy during COVID-19 pandemic	OpenSAFELY Collaborative; Curtis HJ, MacKenna B, Walker AJ, Croker R, Mehrkar A, Morton C, Bacon S, Hickman G, Inglesby P, Bates C, Evans D, Ward T, Cockburn J, Davy S, Bhaskaran K, Schultze A, Rentsch CT, Williamson E, Hulme W, Tomlinson L, Mathur R, Drysdale H, Eggo RM, Wong AY, Forbes H, Parry J, Hester F, Harper S, Douglas I, Smeeth L, Goldacre B.	Open Heart. 2021 Nov;8(2):e001784. doi: 10.1136/openhrt-2021-001784.	OpenSAFELY Collaborative	Open Heart	2021	2021-11-17	PMC8595296		10.1136/openhrt-2021-001784	Bennett	https://github.com/opensafely/anticoagulant-switching-research	Y
37068964	OpenSAFELY NHS Service Restoration Observatory 2: changes in primary care clinical activity in England during the COVID-19 pandemic	Curtis HJ, MacKenna B, Wiedemann M, Fisher L, Croker R, Morton CE, Inglesby P, Walker AJ, Morley J, Mehrkar A, Bacon SC, Hickman G, Evans D, Ward T, Davy S, Hulme WJ, Macdonald O, Conibere R, Lewis T, Myers M, Wanninayake S, Collison K, Drury C, Samuel M, Sood H, Cipriani A, Fazel S, Sharma M, Baqir W, Bates C, Parry J, Goldacre B; OpenSAFELY Collaborative.	Br J Gen Pract. 2023 Apr 27;73(730):e318-e331. doi: 10.3399/BJGP.2022.0301. Print 2023 May.	Curtis HJ	Br J Gen Pract	2023	2023-04-17	PMC10131234		10.3399/BJGP.2022.0301	Bennett	https://github.com/opensafely/restoration-observatory-data-driven	Y
34750105	OpenSAFELY NHS Service Restoration Observatory 1: primary care clinical activity in England during the first wave of COVID-19	Curtis HJ, MacKenna B, Croker R, Inglesby P, Walker AJ, Morley J, Mehrkar A, Morton CE, Bacon S, Hickman G, Bates C, Evans D, Ward T, Cockburn J, Davy S, Bhaskaran K, Schultze A, Rentsch CT, Williamson EJ, Hulme WJ, McDonald HI, Tomlinson L, Mathur R, Drysdale H, Eggo RM, Wing K, Wong AY, Forbes H, Parry J, Hester F, Harper S, Evans SJ, Douglas IJ, Smeeth L, Goldacre B; (The OpenSAFELY Collaborat…	Br J Gen Pract. 2021 Dec 31;72(714):e63-e74. doi: 10.3399/BJGP.2021.0380. Print 2022 Jan.	Curtis HJ	Br J Gen Pract	2021	2021-11-09	PMC8589464		10.3399/BJGP.2021.0380	Bennett	https://github.com/opensafely/restoration-observatory-data-driven	Y
37498081	Eleven key measures for monitoring general practice clinical activity during COVID-19: A retrospective cohort study using 48 million adults' primary care records in England through OpenSAFELY	Fisher L, Curtis HJ, Croker R, Wiedemann M, Speed V, Wood C, Brown A, Hopcroft LEM, Higgins R, Massey J, Inglesby P, Morton CE, Walker AJ, Morley J, Mehrkar A, Bacon S, Hickman G, Macdonald O, Lewis T, Wood M, Myers M, Samuel M, Conibere R, Baqir W, Sood H, Drury C, Collison K, Bates C, Evans D, Dillingham I, Ward T, Davy S, Smith RM, Hulme W, Green A, Parry J, Hester F, Harper S, Cockburn J, O'H…	Elife. 2023 Jul 27;12:e84673. doi: 10.7554/eLife.84673.	Fisher L	Elife	2023	2023-07-27	PMC10374277		10.7554/eLife.84673	Bennett	https://github.com/opensafely/SRO-Measures	Y
35634533	A comprehensive high cost drugs dataset from the NHS in England - An OpenSAFELY-TPP Short Data Report	Rowan A, Bates C, Hulme W, Evans D, Davy S, A Kennedy N, Galloway J, E Mansfield K, Bechman K, Matthewman J, Yates M, Brown J, Schultze A, Norton S, J Walker A, E Morton C, Bhaskaran K, T Rentsch C, Williamson E, Croker R, Bacon S, Hickman G, Ward T, Green A, Fisher L, J Curtis H, Tazare J, M Eggo R, Inglesby P, Cockburn J, I McDonald H, Mathur R, Ys Wong A, Forbes H, Parry J, Hester F, Harper S,…	Wellcome Open Res. 2021 Dec 22;6:360. doi: 10.12688/wellcomeopenres.17360.1. eCollection 2021.	Rowan A	Wellcome Open Res	2021	2022-05-31	PMC9120928		10.12688/wellcomeopenres.17360.1	Bennett	https://github.com/opensafely/highcostdrugs-research	Y
37142468	A National Audit of Pancreatic Enzyme Prescribing in Pancreatic Cancer from 2015 to 2023 in England Using OpenSAFELY-TPP	Lemanska A, Andrews C, Fisher L, Butler-Cole B, Mehrkar A, Roberts KJ, Goldacre B, Walker AJ, MacKenna B; OpenSAFELY Collaborative.	Semin Oncol Nurs. 2023 Jun;39(3):151439. doi: 10.1016/j.soncn.2023.151439. Epub 2023 May 2.	Lemanska A	Semin Oncol Nurs	2023	2023-05-04			10.1016/j.soncn.2023.151439	Surrey	https://github.com/opensafely/PaCa_Enzyme_Rx	Y
35764621	Long COVID burden and risk factors in 10 UK longitudinal studies and electronic health records	Thompson EJ, Williams DM, Walker AJ, Mitchell RE, Niedzwiedz CL, Yang TC, Huggins CF, Kwong ASF, Silverwood RJ, Di Gessa G, Bowyer RCE, Northstone K, Hou B, Green MJ, Dodgeon B, Doores KJ, Duncan EL, Williams FMK; OpenSAFELY Collaborative; Steptoe A, Porteous DJ, McEachan RRC, Tomlinson L, Goldacre B, Patalay P, Ploubidis GB, Katikireddi SV, Tilling K, Rentsch CT, Timpson NJ, Chaturvedi N, Steves…	Nat Commun. 2022 Jun 28;13(1):3528. doi: 10.1038/s41467-022-30836-0.	Thompson EJ	Nat Commun	2022	2022-06-28	PMC9240035		10.1038/s41467-022-30836-0	King's College	https://github.com/opensafely/long-covid-historical-health	Y
36447940	Incidence and management of inflammatory arthritis in England before and during the COVID-19 pandemic: a population-level cohort study using OpenSAFELY	Russell MD, Galloway JB, Andrews CD, MacKenna B, Goldacre B, Mehrkar A, Curtis HJ, Butler-Cole B, O'Dwyer T, Qureshi S, Ledingham JM, Mahto A, Rutherford AI, Adas MA, Alveyn E, Norton S, Cope AP, Bechman K; OpenSAFELY Collaborative.	Lancet Rheumatol. 2022 Dec;4(12):e853-e863. doi: 10.1016/S2665-9913(22)00305-8. Epub 2022 Nov 3.	Russell MD	Lancet Rheumatol	2022	2022-11-30	PMC9691150		10.1016/S2665-9913(22)00305-8	King's College	https://github.com/opensafely/early-inflammatory-arthritis/tree/main	N
37303488	Changes in medication safety indicators in England throughout the covid-19 pandemic using OpenSAFELY: population based, retrospective cohort study of 57 million patients using federated analytics	Fisher L, Hopcroft LE, Rodgers S, Barrett J, Oliver K, Avery AJ, Evans D, Curtis H, Croker R, Macdonald O, Morley J, Mehrkar A, Bacon S, Davy S, Dillingham I, Evans D, Hickman G, Inglesby P, Morton CE, Smith B, Ward T, Hulme W, Green A, Massey J, Walker AJ, Bates C, Cockburn J, Parry J, Hester F, Harper S, O'Hanlon S, Eavis A, Jarvis R, Avramov D, Griffiths P, Fowles A, Parkes N, Goldacre B, MacK…	BMJ Med. 2023 May 11;2(1):e000392. doi: 10.1136/bmjmed-2022-000392. eCollection 2023.	Fisher L	BMJ Med	2023	2023-06-12	PMC10254692		10.1136/bmjmed-2022-000392	Bennett	https://github.com/opensafely/pincer-measures	N
36936265	Trends, variation, and clinical characteristics of recipients of antiviral drugs and neutralising monoclonal antibodies for covid-19 in community settings: retrospective, descriptive cohort study of 23.4 million people in OpenSAFELY	Green ACA, Curtis HJ, Higgins R, Nab L, Mahalingasivam V, Smith RM, Mehrkar A, Inglesby P, Drysdale H, DeVito NJ, Croker R, Rentsch CT, Bhaskaran K, Tazare J, Zheng B, Andrews CD, Bacon SCJ, Davy S, Dillingham I, Evans D, Fisher L, Hickman G, Hopcroft LEM, Hulme WJ, Massey J, MacDonald O, Morley J, Morton CE, Park RY, Walker AJ, Ward T, Wiedemann M, Bates C, Cockburn J, Parry J, Hester F, Harper …	BMJ Med. 2023 Jan 13;2(1):e000276. doi: 10.1136/bmjmed-2022-000276. eCollection 2023.	Green ACA	BMJ Med	2023	2023-03-20	PMC9951378		10.1136/bmjmed-2022-000276	Bennett	https://github.com/opensafely/antibody-and-antiviral-deployment	Y
36720568	Factors associated with COVID-19 vaccine uptake in people with kidney disease: an OpenSAFELY cohort study	OpenSAFELY Collaborative; Parker EP, Tazare J, Hulme WJ, Bates C, Carr EJ, Cockburn J, Curtis HJ, Fisher L, Green AC, Harper S, Hester F, Horne EM, Loud F, Lyon S, Mahalingasivam V, Mehrkar A, Nab L, Parry J, Santhakumaran S, Steenkamp R, Sterne JA, Walker AJ, Williamson EJ, Willicombe M, Zheng B, Goldacre B, Nitsch D, Tomlinson LA.	BMJ Open. 2023 Jan 31;13(1):e066164. doi: 10.1136/bmjopen-2022-066164.	OpenSAFELY Collaborative	BMJ Open	2023	2023-01-31	PMC9890277		10.1136/bmjopen-2022-066164	LSHTM	https://github.com/opensafely/ckd-coverage-ve	Y
34471703	Identifying Care Home Residents in Electronic Health Records - An OpenSAFELY Short Data Report	Schultze A, Bates C, Cockburn J, MacKenna B, Nightingale E, Curtis HJ, Hulme WJ, Morton CE, Croker R, Bacon S, McDonald HI, Rentsch CT, Bhaskaran K, Mathur R, Tomlinson LA, Williamson EJ, Forbes H, Tazare J, Grint DJ, Walker AJ, Inglesby P, DeVito NJ, Mehrkar A, Hickman G, Davy S, Ward T, Fisher L, Evans D, Wing K, Wong AY, McManus R, Parry J, Hester F, Harper S, Evans SJ, Douglas IJ, Smeeth L, E…	Wellcome Open Res. 2021 Apr 27;6:90. doi: 10.12688/wellcomeopenres.16737.1. eCollection 2021.	Schultze A	Wellcome Open Res	2021	2021-09-02	PMC8374378		10.12688/wellcomeopenres.16737.1	LSHTM	https://github.com/opensafely/carehomes-short-data-report	Y
37561116	Healthcare in England was affected by the COVID-19 pandemic across the pancreatic cancer pathway: A cohort study using OpenSAFELY-TPP	Lemanska A, Andrews C, Fisher L, Bacon S, Frampton AE, Mehrkar A, Inglesby P, Davy S, Roberts K, Patalay P, Goldacre B, MacKenna B; OpenSAFELY Collaborative; Walker AJ.	Elife. 2023 Aug 10;12:e85332. doi: 10.7554/eLife.85332.	Lemanska A	Elife	2023	2023-08-10	PMC10414967		10.7554/eLife.85332	Surrey	https://github.com/opensafely/Pancreatic_cancer	Y
36921925	Comparative effectiveness of BNT162b2 versus mRNA-1273 covid-19 vaccine boosting in England: matched cohort study in OpenSAFELY-TPP	Hulme WJ, Horne EMF, Parker EPK, Keogh RH, Williamson EJ, Walker V, Palmer TM, Curtis HJ, Walker AJ, Andrews CD, Mehrkar A, Morley J, MacKenna B, Bacon SCJ, Goldacre B, Hernán MA, Sterne JAC.	BMJ. 2023 Mar 15;380:e072808. doi: 10.1136/bmj-2022-072808.	Hulme WJ	BMJ	2023	2023-03-15	PMC10014664		10.1136/bmj-2022-072808	Bennett	https://github.com/opensafely/comparative-booster	Y
37528841	Repeated antibiotic exposure and risk of hospitalisation and death following COVID-19 infection (OpenSAFELY): a matched case-control study	Yang YT, Wong D, Ashcroft DM, Massey J, MacKenna B, Fisher L, Mehrkar A, Bacon SC; OpenSAFELY collaborative; Hand K, Zhong X, Fahmi A, Goldacre B, van Staa T, Palin V.	EClinicalMedicine. 2023 Jul 5;61:102064. doi: 10.1016/j.eclinm.2023.102064. eCollection 2023 Jul.	Yang YT	EClinicalMedicine	2023	2023-08-02	PMC10388579		10.1016/j.eclinm.2023.102064	Manchester	https://github.com/opensafely/amr-uom-brit	Y
35197114	Comparison of methods for predicting COVID-19-related death in the general population using the OpenSAFELY platform	OpenSAFELY Collaborative; Williamson EJ, Tazare J, Bhaskaran K, McDonald HI, Walker AJ, Tomlinson L, Wing K, Bacon S, Bates C, Curtis HJ, Forbes HJ, Minassian C, Morton CE, Nightingale E, Mehrkar A, Evans D, Nicholson BD, Leon DA, Inglesby P, MacKenna B, Davies NG, DeVito NJ, Drysdale H, Cockburn J, Hulme WJ, Morley J, Douglas I, Rentsch CT, Mathur R, Wong A, Schultze A, Croker R, Parry J, Hester…	Diagn Progn Res. 2022 Feb 24;6(1):6. doi: 10.1186/s41512-022-00120-2.	OpenSAFELY Collaborative	Diagn Progn Res	2022	2022-02-24	PMC8865947		10.1186/s41512-022-00120-2	LSHTM	https://github.com/opensafely/risk-prediction-research	Y
37346822	First dose COVID-19 vaccine coverage amongst adolescents and children in England: an analysis of 3.21 million patients' primary care records in situ using OpenSAFELY	Hopcroft LE, Curtis HJ, Brown AD, Hulme WJ, Andrews CD, Morton CE, Inglesby P, Morley J, Mehrkar A, Bacon SC, Eggo RM, Mahalingasivam V, Parker EPK, Tomlinson LA, Bates C, Cockburn J, Parry J, Hester F, Harper S, Goldacre B, Walker AJ, MacKenna B.	Wellcome Open Res. 2023 Jun 9;8:70. doi: 10.12688/wellcomeopenres.18735.2. eCollection 2023.	Hopcroft LE	Wellcome Open Res	2023	2023-06-22	PMC10280033		10.12688/wellcomeopenres.18735.2	Bennett	https://github.com/opensafely/nhs-covid-vaccination-coverage/tree/1.46.1	Y
37363797	Impact of COVID-19 on broad-spectrum antibiotic prescribing for common infections in primary care in England: a time-series analyses using OpenSAFELY and effects of predictors including deprivation	Zhong X, Pate A, Yang YT, Fahmi A, Ashcroft DM, Goldacre B, MacKenna B, Mehrkar A, Bacon SC, Massey J, Fisher L, Inglesby P; OpenSAFELY collaborative; Hand K, van Staa T, Palin V.	Lancet Reg Health Eur. 2023 May 16;30:100653. doi: 10.1016/j.lanepe.2023.100653. Online ahead of print.	Zhong X	Lancet Reg Health Eur	2023	2023-06-26	PMC10186397		10.1016/j.lanepe.2023.100653	Manchester	https://github.com/opensafely/amr-uom-brit	Y
36958018	Postoperative mortality and complications in patients with and without pre-operative SARS-CoV-2 infection: a service evaluation of 24 million linked records using OpenSAFELY	McInerney CD, Kotzé A, Bacon S, Cutting JE, Fisher L, Goldacre B, Johnson OA, Kua J, McGuckin D, Mehrkar A; OpenSAFELY Collaborative; Moonesinghe SR.	Anaesthesia. 2023 Jun;78(6):692-700. doi: 10.1111/anae.16001. Epub 2023 Mar 23.	McInerney CD	Anaesthesia	2023	2023-03-23			10.1111/anae.16001	Sheffield	https://github.com/opensafely/surg-covid-safely	Y
37714668	Impact of the COVID-19 pandemic on antipsychotic prescribing in individuals with autism, dementia, learning disability, serious mental illness or living in a care home: a federated analysis of 59 million patients' primary care records in situ using OpenSAFELY	Macdonald O, Green A, Walker A, Curtis H, Croker R, Brown A, Butler-Cole B, Andrews C, Massey J, Inglesby P, Morton C, Fisher L, Morley J, Mehrkar A, Bacon S, Davy S, Evans D, Dillingham I, Ward T, Hulme W, Bates C, Cockburn J, Parry J, Hester F, Harper S, O'Hanlon S, Eavis A, Jarvis R, Avramov D, Parkes N, Wood I, Goldacre B, Mackenna B.	BMJ Ment Health. 2023 Sep;26(1):e300775. doi: 10.1136/bmjment-2023-300775.	Macdonald O	BMJ Ment Health	2023	2023-09-15			10.1136/bmjment-2023-300775	NHS	https://github.com/opensafely/antipsychotics-prescribing-during-COVID-19	Y
37915915	Comparative effectiveness of sotrovimab and molnupiravir for preventing severe COVID-19 outcomes in patients on kidney replacement therapy: observational study using the OpenSAFELY-UKRR and SRR databases	Zheng B, Campbell J, Carr EJ, Tazare J, Nab L, Mahalingasivam V, Mehrkar A, Santhakumaran S, Steenkamp R, Loud F, Lyon S, Scanlon M, Hulme WJ, Green ACA, Curtis HJ, Fisher L, Parker E, Goldacre B, Douglas I, Evans S, MacKenna B, Bell S, Tomlinson LA, Nitsch D; OpenSAFELY Collaborative and LH&W NCS (or CONVALESCENCE) Collaborative.	Clin Kidney J. 2023 Aug 29;16(11):2048-2058. doi: 10.1093/ckj/sfad184. eCollection 2023 Nov.	Zheng B	Clin Kidney J	2023	2023-11-02	PMC10616487		10.1093/ckj/sfad184	LSHTM	https://github.com/opensafely/sotrovimab-and-molnupiravir	Y
37363796	Comparative effectiveness of two- and three-dose COVID-19 vaccination schedules involving AZD1222 and BNT162b2 in people with kidney disease: a linked OpenSAFELY and UK Renal Registry cohort study	OpenSAFELY Collaborative; Parker EPK, Horne EMF, Hulme WJ, Tazare J, Zheng B, Carr EJ, Loud F, Lyon S, Mahalingasivam V, MacKenna B, Mehrkar A, Scanlon M, Santhakumaran S, Steenkamp R, Goldacre B, Sterne JAC, Nitsch D, Tomlinson LA; LH&W NCS (or CONVALESCENCE) Collaborative.	Lancet Reg Health Eur. 2023 May 3;30:100636. doi: 10.1016/j.lanepe.2023.100636. Online ahead of print.	OpenSAFELY Collaborative	Lancet Reg Health Eur	2023	2023-06-26	PMC10155829		10.1016/j.lanepe.2023.100636	LSHTM	https://github.com/opensafely/ckd-coverage-ve	Y
35715350	Safety of COVID-19 vaccination and acute neurological events: A self-controlled case series in England using the OpenSAFELY platform	Walker JL, Schultze A, Tazare J, Tamborska A, Singh B, Donegan K, Stowe J, Morton CE, Hulme WJ, Curtis HJ, Williamson EJ, Mehrkar A, Eggo RM, Rentsch CT, Mathur R, Bacon S, Walker AJ, Davy S, Evans D, Inglesby P, Hickman G, MacKenna B, Tomlinson L, Ca Green A, Fisher L, Cockburn J, Parry J, Hester F, Harper S, Bates C, Evans SJ, Solomon T, Andrews NJ, Douglas IJ, Goldacre B, Smeeth L, McDonald HI.	Vaccine. 2022 Jul 30;40(32):4479-4487. doi: 10.1016/j.vaccine.2022.06.010. Epub 2022 Jun 7.	Walker JL	Vaccine	2022	2022-06-17	PMC9170533		10.1016/j.vaccine.2022.06.010	LSHTM	https://github.com/opensafely/covid-vaccine-safety-research	Y
37434746	Ethnic differences in the indirect effects of the COVID-19 pandemic on clinical monitoring and hospitalisations for non-COVID conditions in England: a population-based, observational cohort study using the OpenSAFELY platform	Costello RE, Tazare J, Piehlmaier D, Herrett E, Parker EPK, Zheng B, Mansfield KE, Henderson AD, Carreira H, Bidulka P, Wong AYS, Warren-Gash C, Hayes JF, Quint JK, MacKenna B, Mehrkar A, Eggo RM, Katikireddi SV, Tomlinson L, Langan SM, Mathur R; LH&W NCS (or CONVALESCENCE) Collaborative; OpenSAFELY collaborative.	EClinicalMedicine. 2023 Jun 29;61:102077. doi: 10.1016/j.eclinm.2023.102077. eCollection 2023 Jul.	Costello RE	EClinicalMedicine	2023	2023-07-12	PMC10331810		10.1016/j.eclinm.2023.102077	LSHTM	https://github.com/opensafely/covid-collateral-research	Y
35791013	Describing the population experiencing COVID-19 vaccine breakthrough following second vaccination in England: a cohort study from OpenSAFELY	OpenSAFELY Collaborative; Green A, Curtis H, Hulme W, Williamson E, McDonald H, Bhaskaran K, Rentsch C, Schultze A, MacKenna B, Mahalingasivam V, Tomlinson L, Walker A, Fisher L, Massey J, Andrews C, Hopcroft L, Morton C, Croker R, Morley J, Mehrkar A, Bacon S, Evans D, Inglesby P, Hickman G, Ward T, Davy S, Mathur R, Tazare J, Eggo R, Wing K, Wong A, Forbes H, Bates C, Cockburn J, Parry J, Heste…	BMC Med. 2022 Jul 5;20(1):243. doi: 10.1186/s12916-022-02422-0.	OpenSAFELY Collaborative	BMC Med	2022	2022-07-05	PMC9255436		10.1186/s12916-022-02422-0	Bennett	https://github.com/opensafely/covid-19-vaccine-breakthrough	Y
38049846	Implementing Germ Defence digital behaviour change intervention via all primary care practices in England to reduce respiratory infections during the COVID-19 pandemic: an efficient cluster randomised controlled trial using the OpenSAFELY platform	Ainsworth B, Horwood J, Walter SR, Miller S, Chalder M, De Vocht F, Denison-Day J, Elwenspoek MMC, Curtis HJ, Bates C, Mehrkar A, Bacon S, Goldacre B; OpenSAFELY Collaborative; Craggs P, Amlôt R, Francis N, Little P, Macleod J, Moore M, Morton K, Rice C, Sterne J, Stuart B, Towler L, Willcox ML, Yardley L.	Implement Sci. 2023 Dec 4;18(1):67. doi: 10.1186/s13012-023-01321-z.	Ainsworth B	Implement Sci	2023	2023-12-04	PMC10694966		10.1186/s13012-023-01321-z	Southampton	https://github.com/opensafely/GermDefence	Y
34972809	Trends and clinical characteristics of COVID-19 vaccine recipients: a federated analysis of 57.9 million patients’ primary care records in situ using OpenSAFELY	MacKenna B, Curtis HJ, Walker AJ, Goldacre B; All OpenSAFELY study authors.	Br J Gen Pract. 2021 Dec 31;72(714):10. doi: 10.3399/bjgp22X718049. Print 2022 Jan.	MacKenna B	Br J Gen Pract	2021	2022-01-01	PMC8714525		10.3399/bjgp22X718049	Bennett	https://github.com/opensafely/nhs-covid-vaccination-coverage	Y
35168181	Potentially inappropriate prescribing of DOACs to people with mechanical heart valves: A federated analysis of 57.9 million patients' primary care records in situ using OpenSAFELY	OpenSAFELY Collaborative; Fisher L, Speed V, Curtis HJ, Rentsch CT, Wong AYS, Schultze A, Massey J, Inglesby P, Morton CE, Wood M, Walker AJ, Morley J, Mehrkar A, Bacon S, Hickman G, Bates C, Croker R, Evans D, Ward T, Cockburn J, Davy S, Bhaskaran K, Smith B, Williamson E, Hulme W, Green A, Eggo RM, Forbes H, Tazare J, Parry J, Hester F, Harper S, Meadows J, O'Hanlon S, Eavis A, Jarvis R, Avramo…	Thromb Res. 2022 Mar;211:150-153. doi: 10.1016/j.thromres.2022.01.023. Epub 2022 Jan 29.	OpenSAFELY Collaborative	Thromb Res	2022	2022-02-15			10.1016/j.thromres.2022.01.023	Bennett	https://github.com/opensafely/mechanical-valve-anticoag	N
35962974	Association between household composition and severe COVID-19 outcomes in older people by ethnicity: an observational cohort study using the OpenSAFELY platform	Wing K, Grint DJ, Mathur R, Gibbs HP, Hickman G, Nightingale E, Schultze A, Forbes H, Nafilyan V, Bhaskaran K, Williamson E, House T, Pellis L, Herrett E, Gautam N, Curtis HJ, Rentsch CT, Wong AYS, MacKenna B, Mehrkar A, Bacon S, Douglas IJ, Evans SJW, Tomlinson L, Goldacre B, Eggo RM.	Int J Epidemiol. 2022 Dec 13;51(6):1745-1760. doi: 10.1093/ije/dyac158.	Wing K	Int J Epidemiol	2022	2022-08-13	PMC9384728		10.1093/ije/dyac158	LSHTM	https://github.com/opensafely/hh-classification-research	Y
35077449	Overall and cause-specific hospitalisation and death after COVID-19 hospitalisation in England: A cohort study using linked primary care, secondary care, and death registration data in the OpenSAFELY platform	Bhaskaran K, Rentsch CT, Hickman G, Hulme WJ, Schultze A, Curtis HJ, Wing K, Warren-Gash C, Tomlinson L, Bates CJ, Mathur R, MacKenna B, Mahalingasivam V, Wong A, Walker AJ, Morton CE, Grint D, Mehrkar A, Eggo RM, Inglesby P, Douglas IJ, McDonald HI, Cockburn J, Williamson EJ, Evans D, Parry J, Hester F, Harper S, Evans SJ, Bacon S, Smeeth L, Goldacre B.	PLoS Med. 2022 Jan 25;19(1):e1003871. doi: 10.1371/journal.pmed.1003871. eCollection 2022 Jan.	Bhaskaran K	PLoS Med	2022	2022-01-25	PMC8789178		10.1371/journal.pmed.1003871	LSHTM	https://github.com/opensafely/post-admission-admissions-research	Y
37362009	Rates of serious clinical outcomes in survivors of hospitalisation with COVID-19 in England: a descriptive cohort study within the OpenSAFELY platform	OpenSAFELY Collaborative; Tazare J, Walker AJ, Tomlinson LA, Hickman G, Rentsch CT, Williamson EJ, Bhaskaran K, Evans D, Wing K, Mathur R, Wong AY, Schultze A, Bacon S, Bates C, Morton CE, Curtis HJ, Nightingale E, McDonald HI, Mehrkar A, Inglesby P, Davy S, MacKenna B, Cockburn J, Hulme WJ, Warren-Gash C, Bhate K, Nitsch D, Powell E, Mulick A, Forbes H, Minassian C, Croker R, Parry J, Hester F, …	Wellcome Open Res. 2022 Apr 29;7:142. doi: 10.12688/wellcomeopenres.17735.1. eCollection 2022.	OpenSAFELY Collaborative	Wellcome Open Res	2022	2023-06-26	PMC10285340		10.12688/wellcomeopenres.17735.1	LSHTM	https://github.com/opensafely/post-covid-outcomes-research	Y
35983770	Recording of 'COVID-19 vaccine declined': a cohort study on 57.9 million National Health Service patients' records in situ using OpenSAFELY, England, 8 December 2020 to 25 May 2021	Curtis HJ, Inglesby P, MacKenna B, Croker R, Hulme WJ, Rentsch CT, Bhaskaran K, Mathur R, Morton CE, Bacon SC, Smith RM, Evans D, Mehrkar A, Tomlinson L, Walker AJ, Bates C, Hickman G, Ward T, Morley J, Cockburn J, Davy S, Williamson EJ, Eggo RM, Parry J, Hester F, Harper S, O'Hanlon S, Eavis A, Jarvis R, Avramov D, Griffiths P, Fowles A, Parkes N, Evans SJ, Douglas IJ, Smeeth L, Goldacre B.	Euro Surveill. 2022 Aug;27(33):2100885. doi: 10.2807/1560-7917.ES.2022.27.33.2100885.	Curtis HJ	Euro Surveill	2022	2022-08-19	PMC9389857		10.2807/1560-7917.ES.2022.27.33.2100885	Bennett	https://github.com/opensafely/covid-vaccine-not-received	Y
34750106	Trends and clinical characteristics of COVID-19 vaccine recipients: a federated analysis of 57.9 million patients’ primary care records in situ using OpenSAFELY	Curtis HJ, Inglesby P, Morton CE, MacKenna B, Green A, Hulme W, Walker AJ, Morley J, Mehrkar A, Bacon S, Hickman G, Bates C, Croker R, Evans D, Ward T, Cockburn J, Davy S, Bhaskaran K, Schultze A, Rentsch CT, Williamson EJ, Rowan A, Fisher L, McDonald HI, Tomlinson L, Mathur R, Drysdale H, Eggo RM, Wing K, Wong AY, Forbes H, Parry J, Hester F, Harper S, O'Hanlon S, Eavis A, Jarvis R, Avramov D, G…	Br J Gen Pract. 2021 Dec 31;72(714):e51-e62. doi: 10.3399/BJGP.2021.0376. Print 2022 Jan.	Curtis HJ	Br J Gen Pract	2021	2021-11-09	PMC8589463		10.3399/BJGP.2021.0376	Bennett	https://github.com/opensafely/covid19-vaccine-coverage-tpp-emis	Y
33478953	Use of non-steroidal anti-inflammatory drugs and risk of death from COVID-19: an OpenSAFELY cohort analysis based on two cohorts	Wong AY, MacKenna B, Morton CE, Schultze A, Walker AJ, Bhaskaran K, Brown JP, Rentsch CT, Williamson E, Drysdale H, Croker R, Bacon S, Hulme W, Bates C, Curtis HJ, Mehrkar A, Evans D, Inglesby P, Cockburn J, McDonald HI, Tomlinson L, Mathur R, Wing K, Forbes H, Eggo RM, Parry J, Hester F, Harper S, Evans SJ, Smeeth L, Douglas IJ, Goldacre B; OpenSAFELY Collaborative.	Ann Rheum Dis. 2021 Jul;80(7):943-951. doi: 10.1136/annrheumdis-2020-219517. Epub 2021 Jan 21.	Wong AY	Ann Rheum Dis	2021	2021-01-22	PMC7823433		10.1136/annrheumdis-2020-219517	LSHTM	https://github.com/opensafely/nsaids-covid-research	Y
35858698	Waning effectiveness of BNT162b2 and ChAdOx1 covid-19 vaccines over six months since second dose: OpenSAFELY cohort study using linked electronic health records	Horne EMF, Hulme WJ, Keogh RH, Palmer TM, Williamson EJ, Parker EPK, Green A, Walker V, Walker AJ, Curtis H, Fisher L, MacKenna B, Croker R, Hopcroft L, Park RY, Massey J, Morley J, Mehrkar A, Bacon S, Evans D, Inglesby P, Morton CE, Hickman G, Davy S, Ward T, Dillingham I, Goldacre B, Hernán MA, Sterne JAC.	BMJ. 2022 Jul 20;378:e071249. doi: 10.1136/bmj-2022-071249.	Horne EMF	BMJ	2022	2022-07-20	PMC10441183		10.1136/bmj-2022-071249	Bristol	https://github.com/opensafely/covid-ve-change-over-time	Y
34711574	Clinical coding of long COVID in English primary care: a federated analysis of 58 million patient records in situ using OpenSAFELY	all OpenSAFELY study authors.	Br J Gen Pract. 2021 Oct 28;71(712):495. doi: 10.3399/bjgp21X717449. Print 2021 Nov.	all OpenSAFELY study authors	Br J Gen Pract	2021	2021-10-29	PMC8544137		10.3399/bjgp21X717449	Bennett	https://github.com/opensafely/long-covid	Y
34340970	Clinical coding of long COVID in English primary care: a federated analysis of 58 million patient records in situ using OpenSAFELY	Walker AJ, MacKenna B, Inglesby P, Tomlinson L, Rentsch CT, Curtis HJ, Morton CE, Morley J, Mehrkar A, Bacon S, Hickman G, Bates C, Croker R, Evans D, Ward T, Cockburn J, Davy S, Bhaskaran K, Schultze A, Williamson EJ, Hulme WJ, McDonald HI, Mathur R, Eggo RM, Wing K, Wong AY, Forbes H, Tazare J, Parry J, Hester F, Harper S, O'Hanlon S, Eavis A, Jarvis R, Avramov D, Griffiths P, Fowles A, Parkes …	Br J Gen Pract. 2021 Oct 28;71(712):e806-e814. doi: 10.3399/BJGP.2021.0301. Print 2021 Nov.	Walker AJ	Br J Gen Pract	2021	2021-08-03	PMC8340730		10.3399/BJGP.2021.0301	Bennett	https://github.com/opensafely/long-covid	Y
35858680	Comparative effectiveness of ChAdOx1 versus BNT162b2 covid-19 vaccines in health and social care workers in England: cohort study using OpenSAFELY	Hulme WJ, Williamson EJ, Green ACA, Bhaskaran K, McDonald HI, Rentsch CT, Schultze A, Tazare J, Curtis HJ, Walker AJ, Tomlinson LA, Palmer T, Horne EMF, MacKenna B, Morton CE, Mehrkar A, Morley J, Fisher L, Bacon SCJ, Evans D, Inglesby P, Hickman G, Davy S, Ward T, Croker R, Eggo RM, Wong AYS, Mathur R, Wing K, Forbes H, Grint DJ, Douglas IJ, Evans SJW, Smeeth L, Bates C, Cockburn J, Parry J, Hes…	BMJ. 2022 Jul 20;378:e068946. doi: 10.1136/bmj-2021-068946.	Hulme WJ	BMJ	2022	2022-07-20	PMC9295078		10.1136/bmj-2021-068946	Bennett	https://github.com/opensafely/comparative-ve-research	Y
33316211	HIV infection and COVID-19 death: a population-based cohort analysis of UK primary care data and linked national death registrations within the OpenSAFELY platform	Bhaskaran K, Rentsch CT, MacKenna B, Schultze A, Mehrkar A, Bates CJ, Eggo RM, Morton CE, Bacon SCJ, Inglesby P, Douglas IJ, Walker AJ, McDonald HI, Cockburn J, Williamson EJ, Evans D, Forbes HJ, Curtis HJ, Hulme WJ, Parry J, Hester F, Harper S, Evans SJW, Smeeth L, Goldacre B.	Lancet HIV. 2021 Jan;8(1):e24-e32. doi: 10.1016/S2352-3018(20)30305-2. Epub 2020 Dec 11.	Bhaskaran K	Lancet HIV	2021	2020-12-14	PMC7773630		10.1016/S2352-3018(20)30305-2	LSHTM	https://github.com/opensafely/hiv-research	N
34261639	Risks of covid-19 hospital admission and death for people with learning disability: population based cohort study using the OpenSAFELY platform	Williamson EJ, McDonald HI, Bhaskaran K, Walker AJ, Bacon S, Davy S, Schultze A, Tomlinson L, Bates C, Ramsay M, Curtis HJ, Forbes H, Wing K, Minassian C, Tazare J, Morton CE, Nightingale E, Mehrkar A, Evans D, Inglesby P, MacKenna B, Cockburn J, Rentsch CT, Mathur R, Wong AYS, Eggo RM, Hulme W, Croker R, Parry J, Hester F, Harper S, Douglas IJ, Evans SJW, Smeeth L, Goldacre B, Kuper H.	BMJ. 2021 Jul 14;374:n1592. doi: 10.1136/bmj.n1592.	Williamson EJ	BMJ	2021	2021-07-15	PMC8278652		10.1136/bmj.n1592	LSHTM	https://github.com/opensafely/absolute-risks-covid-research	Y
33349815	Effect of pre-exposure use of hydroxychloroquine on COVID-19 mortality: a population-based cohort study in patients with rheumatoid arthritis or systemic lupus erythematosus using the OpenSAFELY platform	Rentsch CT, DeVito NJ, MacKenna B, Morton CE, Bhaskaran K, Brown JP, Schultze A, Hulme WJ, Croker R, Walker AJ, Williamson EJ, Bates C, Bacon S, Mehrkar A, Curtis HJ, Evans D, Wing K, Inglesby P, Mathur R, Drysdale H, Wong AYS, McDonald HI, Cockburn J, Forbes H, Parry J, Hester F, Harper S, Smeeth L, Douglas IJ, Dixon WG, Evans SJW, Tomlinson L, Goldacre B.	Lancet Rheumatol. 2021 Jan;3(1):e19-e27. doi: 10.1016/S2665-9913(20)30378-7. Epub 2020 Nov 5.	Rentsch CT	Lancet Rheumatol	2021	2020-12-22	PMC7745258		10.1016/S2665-9913(20)30378-7	LSHTM	https://github.com/opensafely/hydroxychloroquine-research	Y
33997835	Factors associated with deaths due to COVID-19 versus other causes: population-based cohort analysis of UK primary care data and linked national death registrations within the OpenSAFELY platform	Bhaskaran K, Bacon S, Evans SJ, Bates CJ, Rentsch CT, MacKenna B, Tomlinson L, Walker AJ, Schultze A, Morton CE, Grint D, Mehrkar A, Eggo RM, Inglesby P, Douglas IJ, McDonald HI, Cockburn J, Williamson EJ, Evans D, Curtis HJ, Hulme WJ, Parry J, Hester F, Harper S, Spiegelhalter D, Smeeth L, Goldacre B.	Lancet Reg Health Eur. 2021 Jul;6:100109. doi: 10.1016/j.lanepe.2021.100109. Epub 2021 May 8.	Bhaskaran K	Lancet Reg Health Eur	2021	2021-05-17	PMC8106239		10.1016/j.lanepe.2021.100109	LSHTM	https://github.com/opensafely/covid-vs-noncovid-deaths-research	Y
33737413	Association between living with children and outcomes from covid-19: OpenSAFELY cohort study of 12 million adults in England	Forbes H, Morton CE, Bacon S, McDonald HI, Minassian C, Brown JP, Rentsch CT, Mathur R, Schultze A, DeVito NJ, MacKenna B, Hulme WJ, Croker R, Walker AJ, Williamson EJ, Bates C, Mehrkar A, Curtis HJ, Evans D, Wing K, Inglesby P, Drysdale H, Wong AYS, Cockburn J, McManus R, Parry J, Hester F, Harper S, Douglas IJ, Smeeth L, Evans SJW, Bhaskaran K, Eggo RM, Goldacre B, Tomlinson LA.	BMJ. 2021 Mar 18;372:n628. doi: 10.1136/bmj.n628.	Forbes H	BMJ	2021	2021-03-19	PMC7970340		10.1136/bmj.n628	LSHTM	https://github.com/opensafely/school-age-children-and-covid2	Y
32979987	Risk of COVID-19-related death among patients with chronic obstructive pulmonary disease or asthma prescribed inhaled corticosteroids: an observational cohort study using the OpenSAFELY platform	Schultze A, Walker AJ, MacKenna B, Morton CE, Bhaskaran K, Brown JP, Rentsch CT, Williamson E, Drysdale H, Croker R, Bacon S, Hulme W, Bates C, Curtis HJ, Mehrkar A, Evans D, Inglesby P, Cockburn J, McDonald HI, Tomlinson L, Mathur R, Wing K, Wong AYS, Forbes H, Parry J, Hester F, Harper S, Evans SJW, Quint J, Smeeth L, Douglas IJ, Goldacre B; OpenSAFELY Collaborative.	Lancet Respir Med. 2020 Nov;8(11):1106-1120. doi: 10.1016/S2213-2600(20)30415-X. Epub 2020 Sep 24.	Schultze A	Lancet Respir Med	2020	2020-09-27	PMC7515601		10.1016/S2213-2600(20)30415-X	LSHTM	https://github.com/opensafely/ics-research	Y
33939953	Ethnic differences in SARS-CoV-2 infection and COVID-19-related hospitalisation, intensive care unit admission, and death in 17 million adults in England: an observational cohort study using the OpenSAFELY platform	Mathur R, Rentsch CT, Morton CE, Hulme WJ, Schultze A, MacKenna B, Eggo RM, Bhaskaran K, Wong AYS, Williamson EJ, Forbes H, Wing K, McDonald HI, Bates C, Bacon S, Walker AJ, Evans D, Inglesby P, Mehrkar A, Curtis HJ, DeVito NJ, Croker R, Drysdale H, Cockburn J, Parry J, Hester F, Harper S, Douglas IJ, Tomlinson L, Evans SJW, Grieve R, Harrison D, Rowan K, Khunti K, Chaturvedi N, Smeeth L, Goldacr…	Lancet. 2021 May 8;397(10286):1711-1724. doi: 10.1016/S0140-6736(21)00634-6. Epub 2021 Apr 30.	Mathur R	Lancet	2021	2021-05-03	PMC8087292	EMS119939	10.1016/S0140-6736(21)00634-6	LSHTM	https://github.com/opensafely/ethnicity-covid-research	Y
35698725	Risk of severe COVID-19 outcomes associated with immune-mediated inflammatory diseases and immune-modifying therapies: a nationwide cohort study in the OpenSAFELY platform	MacKenna B, Kennedy NA, Mehrkar A, Rowan A, Galloway J, Matthewman J, Mansfield KE, Bechman K, Yates M, Brown J, Schultze A, Norton S, Walker AJ, Morton CE, Harrison D, Bhaskaran K, Rentsch CT, Williamson E, Croker R, Bacon S, Hickman G, Ward T, Davy S, Green A, Fisher L, Hulme W, Bates C, Curtis HJ, Tazare J, Eggo RM, Evans D, Inglesby P, Cockburn J, McDonald HI, Tomlinson LA, Mathur R, Wong AYS…	Lancet Rheumatol. 2022 Jul;4(7):e490-e506. doi: 10.1016/S2665-9913(22)00098-4. Epub 2022 Jun 9.	MacKenna B	Lancet Rheumatol	2022	2022-06-14	PMC9179144		10.1016/S2665-9913(22)00098-4	Bennett	https://github.com/opensafely/immunosuppressant-meds-research	N
35440465	Association between oral anticoagulants and COVID-19-related outcomes: a population-based cohort study	Wong AY, Tomlinson L, Brown JP, Elson W, Walker AJ, Schultze A, Morton CE, Evans D, Inglesby P, MacKenna B, Bhaskaran K, Rentsch CT, Powell E, Williamson E, Croker R, Bacon S, Hulme W, Bates C, Curtis HJ, Mehrkar A, Cockburn J, McDonald HI, Mathur R, Wing K, Forbes H, Eggo RM, Evans SJ, Smeeth L, Goldacre B, Douglas IJ; (The OpenSAFELY Collaborative).	Br J Gen Pract. 2022 Jun 30;72(720):e456-e463. doi: 10.3399/BJGP.2021.0689. Print 2022 Jul.	Wong AY	Br J Gen Pract	2022	2022-04-20	PMC9037187		10.3399/BJGP.2021.0689	LSHTM	https://github.com/opensafely/oral-anticoagulant-covid	Y
37182748	The impact of COVID-19 on antibiotic prescribing in primary care in England: Evaluation and risk prediction of appropriateness of type and repeat prescribing	Zhong X, Pate A, Yang YT, Fahmi A, Ashcroft DM, Goldacre B, MacKenna B, Mehrkar A, Bacon SCJ, Massey J, Fisher L, Inglesby P; OpenSAFELY collaborative; Hand K, van Staa T, Palin V.	J Infect. 2023 Jul;87(1):1-11. doi: 10.1016/j.jinf.2023.05.010. Epub 2023 May 12.	Zhong X	J Infect	2023	2023-05-14	PMC10176893		10.1016/j.jinf.2023.05.010	Manchester	https://github.com/opensafely/amr-uom-brit	Y
37717030	The impact of the COVID-19 pandemic on the treatment of common infections in primary care and the change to antibiotic prescribing in England	Yang YT, Zhong X, Fahmi A, Watts S, Ashcroft DM, Massey J, Fisher L, MacKenna B, Mehrkar A, Bacon SCJ, Goldacre B, Hand K, van Staa T, Palin V.	Antimicrob Resist Infect Control. 2023 Sep 16;12(1):102. doi: 10.1186/s13756-023-01280-6.	Yang YT	Antimicrob Resist Infect Control	2023	2023-09-16	PMC10504725		10.1186/s13756-023-01280-6	Manchester	https://github.com/opensafely/amr-uom-brit	Y
34666811	Association between warfarin and COVID-19-related outcomes compared with direct oral anticoagulants: population-based cohort study	OpenSAFELY Collaborative; Wong AYS, Tomlinson LA, Brown JP, Elson W, Walker AJ, Schultze A, Morton CE, Evans D, Inglesby P, MacKenna B, Bhaskaran K, Rentsch CT, Powell E, Williamson E, Croker R, Bacon S, Hulme W, Bates C, Curtis HJ, Mehrkar A, Cockburn J, McDonald HI, Mathur R, Wing K, Forbes H, Eggo RM, Evans SJW, Smeeth L, Goldacre B, Douglas IJ.	J Hematol Oncol. 2021 Oct 19;14(1):172. doi: 10.1186/s13045-021-01185-0.	OpenSAFELY Collaborative	J Hematol Oncol	2021	2021-10-20	PMC8525065		10.1186/s13045-021-01185-0	LSHTM	https://github.com/opensafely/anticoagulants-research	Y
37562853	Living alone and mental health: parallel analyses in UK longitudinal population surveys and electronic health records prior to and during the COVID-19 pandemic	McElroy E, Herrett E, Patel K, Piehlmaier DM, Gessa GD, Huggins C, Green MJ, Kwong ASF, Thompson EJ, Zhu J, Mansfield KE, Silverwood RJ, Mansfield R, Maddock J, Mathur R, Costello RE, Matthews A, Tazare J, Henderson A, Wing K, Bridges L, Bacon S, Mehrkar A; OpenSAFELY Collaborative; Shaw RJ, Wels J, Katikireddi SV, Chaturvedi N, Tomlinson LA, Patalay P; Longitudinal Health and Wellbeing Collabora…	BMJ Ment Health. 2023 Aug;26(1):e300842. doi: 10.1136/bmjment-2023-300842.	McElroy E	BMJ Ment Health	2023	2023-08-10	PMC10577768		10.1136/bmjment-2023-300842	Ulster	https://github.com/opensafely/lone_households	Y
35611160	Impact of first UK COVID-19 lockdown on hospital admissions: Interrupted time series study of 32 million people	Shah SA, Brophy S, Kennedy J, Fisher L, Walker A, Mackenna B, Curtis H, Inglesby P, Davy S, Bacon S, Goldacre B, Agrawal U, Moore E, Simpson CR, Macleod J, Cooksey R, Sheikh A, Katikireddi SV.	EClinicalMedicine. 2022 Jul;49:101462. doi: 10.1016/j.eclinm.2022.101462. Epub 2022 May 20.	Shah SA	EClinicalMedicine	2022	2022-05-25	PMC9121886		10.1016/j.eclinm.2022.101462	Edinburgh	https://github.com/opensafely/hospital-disruption-research	N
35036983	Mortality among Care Home Residents in England during the first and second waves of the COVID-19 pandemic: an observational study of 4.3 million adults over the age of 65	Schultze A, Nightingale E, Evans D, Hulme W, Rosello A, Bates C, Cockburn J, MacKenna B, Curtis HJ, Morton CE, Croker R, Bacon S, McDonald HI, Rentsch CT, Bhaskaran K, Mathur R, Tomlinson LA, Williamson EJ, Forbes H, Tazare J, Grint D, Walker AJ, Inglesby P, DeVito NJ, Mehrkar A, Hickman G, Davy S, Ward T, Fisher L, Green AC, Wing K, Wong AY, McManus R, Parry J, Hester F, Harper S, Evans SJ, Doug…	Lancet Reg Health Eur. 2022 Jan 10;14:100295. doi: 10.1016/j.lanepe.2021.100295. eCollection 2022 Mar.	Schultze A	Lancet Reg Health Eur	2022	2022-01-17	PMC8743167		10.1016/j.lanepe.2021.100295	LSHTM	https://github.com/opensafely/carehome-noncarehome-death-research	Y
36356998	Studying the Long-term Impact of COVID-19 in Kids (SLICK). Healthcare use and costs in children and young people following community-acquired SARS-CoV-2 infection: protocol for an observational study using linked primary and secondary routinely collected healthcare data from England, Scotland and Wales	Swann OV, Lone NI, Harrison EM, Tomlinson LA, Walker AJ, Seaborne MJ, Pollock L, Farrell J, Hall PS, Seth S, Williams TC, Preston J, Ainsworth JS, Semple FF, Baillie JK, Katikireddi SV, Akbari A, Lyons R, Simpson CR, Semple MG, Goldacre B, Brophy S, Sheikh A, Docherty AB.	BMJ Open. 2022 Nov 10;12(11):e063271. doi: 10.1136/bmjopen-2022-063271.	Swann OV	BMJ Open	2022	2022-11-10	PMC9659708		10.1136/bmjopen-2022-063271	Edinburgh	https://github.com/opensafely/hdruk-os-covid-paeds	N

## Sheet: excluded-commentary-correction-
PMID	Title	Authors	Citation	First Author	Journal/Book	Publication Year	Create Date	PMCID	NIHMS ID	DOI
33297829	Mortality in COVID-19: Further Evidence for a Sex-Based Difference in the OpenSAFELY Study	Newman CB.	J Womens Health (Larchmt). 2021 Jan;30(1):61-63. doi: 10.1089/jwh.2020.8777. Epub 2020 Dec 8.	Newman CB	J Womens Health (Larchmt)	2021	2020-12-10			10.1089/jwh.2020.8777
33086242	Response to comments on Wiliamson et al. (OpenSAFELY)		Epidemiology. 2020 Oct 20. doi: 10.1097/EDE.0000000000001298. Online ahead of print.		Epidemiology	2020	2020-10-21			10.1097/EDE.0000000000001298
36806073	Protocol for an OpenSAFELY cohort study collecting patient-reported outcome measures using the TPP Airmid smartphone application and linked big data to quantify the health and economic costs of long COVID (OpenPROMPT)	Herrett E, Tomlin K, Lin LY, Tomlinson LA, Jit M, Briggs A, Marks M, Sandmann F, Parry J, Bates C, Morley J, Bacon S, Butler-Cole B, Mahalingasivam V, Dennison A, Smith D, Gabriel E, Mehrkar A, Goldacre B, Smeeth L, Eggo RMM.	BMJ Open. 2023 Feb 17;13(2):e071261. doi: 10.1136/bmjopen-2022-071261.	Herrett E	BMJ Open	2023	2023-02-22	PMC9943695		10.1136/bmjopen-2022-071261
36093352	A national audit of pancreatic enzyme prescribing in pancreatic cancer from 2015 to 2023 in England using OpenSAFELY-TPP	Lemanska A, Andrews C, Fisher L, Butler-Cole B, Mehrkar A, Roberts KJ, Goldacre B, Walker AJ; OpenSAFELY Collaborative; MacKenna B.	medRxiv. 2023 Apr 18:2022.07.08.22277317. doi: 10.1101/2022.07.08.22277317. Preprint.	Lemanska A	medRxiv	2023	2022-09-12	PMC9460968		10.1101/2022.07.08.22277317	Surrey
33497152	COVID-19 rapid guideline: severe asthma		London: National Institute for Health and Care Excellence (NICE); 2020 Apr 3.		COVID-19 rapid guideline: severe asthma	2020	2020-04-03
37004247	Correction to: Association between household composition and severe COVID-19 outcomes in older people by ethnicity: an observational cohort study using the OpenSAFELY platform		Int J Epidemiol. 2023 Jun 6;52(3):965. doi: 10.1093/ije/dyad041.		Int J Epidemiol	2023	2023-04-02	PMC10244032		10.1093/ije/dyad041
33065610	Comment on Williamson et al. (OpenSAFELY): The Table 2 Fallacy in a Study of COVID-19 Mortality Risk Factors	Westreich D, Edwards JK, van Smeden M.	Epidemiology. 2021 Jan;32(1):e1-e2. doi: 10.1097/EDE.0000000000001259.	Westreich D	Epidemiology	2021	2020-10-16			10.1097/EDE.0000000000001259
38030152	A controversial new federated data platform for the NHS in England	Morley J, Zhang J.	BMJ. 2023 Nov 29;383:2776. doi: 10.1136/bmj.p2776.	Morley J	BMJ	2023	2023-11-29			10.1136/bmj.p2776
33753425	Association between living with children and outcomes from covid-19: OpenSAFELY cohort study of 12 million adults in England		BMJ. 2021 Mar 22;372:n794. doi: 10.1136/bmj.n794.		BMJ	2021	2021-03-23	PMC7983865		10.1136/bmj.n794
33667130	Correction to: Mortality in COVID-19: Further Evidence for a Sex-Based Difference in the OpenSAFELY Study, by Connie B. Newman J Women's Health 2021;30(1):61-63; DOI: 10.1089/jwh.2020.8777		J Womens Health (Larchmt). 2021 Mar;30(3):452. doi: 10.1089/jwh.2020.8777.correx.		J Womens Health (Larchmt)	2021	2021-03-05	PMC7962467		10.1089/jwh.2020.8777.correx
32848205	CKD is a key risk factor for COVID-19 mortality	Gansevoort RT, Hilbrands LB.	Nat Rev Nephrol. 2020 Dec;16(12):705-706. doi: 10.1038/s41581-020-00349-4.	Gansevoort RT	Nat Rev Nephrol	2020	2020-08-28	PMC7447963		10.1038/s41581-020-00349-4
33311702	Individual and community-level risk for COVID-19 mortality in the United States	Jin J, Agarwala N, Kundu P, Harvey B, Zhang Y, Wallace E, Chatterjee N.	Nat Med. 2021 Feb;27(2):264-269. doi: 10.1038/s41591-020-01191-8. Epub 2020 Dec 11.	Jin J	Nat Med	2021	2020-12-14			10.1038/s41591-020-01191-8
33541909	The UK physician workforce: one-third at increased risk of death from COVID-19	Verma AM, Goddard AF, O'Donoghue D, Newbery N, Phillips C, Trudgill N.	Clin Med (Lond). 2021 Mar;21(2):e161-e165. doi: 10.7861/clinmed.2020-0756. Epub 2021 Feb 4.	Verma AM	Clin Med (Lond)	2021	2021-02-05	PMC8002811		10.7861/clinmed.2020-0756
33939487	In adults, NSAID use vs. nonuse in the past 4 mo was not linked to increased risk for COVID-19-related mortality	Varner CE.	Ann Intern Med. 2021 May;174(5):JC58. doi: 10.7326/ACPJ202105180-058. Epub 2021 May 4.	Varner CE	Ann Intern Med	2021	2021-05-03			10.7326/ACPJ202105180-058
33340043	Chronic kidney disease is a key risk factor for severe COVID-19: a call to action by the ERA-EDTA	ERA-EDTA Council; ERACODA Working Group.	Nephrol Dial Transplant. 2021 Jan 1;36(1):87-94. doi: 10.1093/ndt/gfaa314.	ERA-EDTA Council	Nephrol Dial Transplant	2021	2020-12-19	PMC7771976		10.1093/ndt/gfaa314	ERA-EDTA

## Sheet: search-strategy
search terms	"opensafely"
source	pubmed
date	2024-01-08
